# Supplementary material for: MeNPs-PEDOT Composite-Based Detection Platforms for Epinephrine and Quercetin
Source: Biosensors (Basel). 2024 Jun 25;14(7):320. doi: 10.3390/bios14070320 (PMC11274438; doi:10.3390/bios14070320)
Supplement: Supplementary file 1 [file biosensors-14-00320-s001.zip]

Archive with 1 entries (1 files):
- biosensors-3039911-supplementary.pdf
